# Supplementary material for: The role of CDH2 and MCP-1 mRNAs of blood extracellular vesicles in predicting early-stage diabetic nephropathy
Source: PLoS One. 2022 Apr 1;17(4):e0265619. doi: 10.1371/journal.pone.0265619 (PMC8975111; doi:10.1371/journal.pone.0265619)
Supplement: S1 Data — (XLSX) [file pone.0265619.s001.xlsx]

## Sheet: Sheet1
Class (1:DN, 2:DM, 3:control)	Gender	Age range	Height	Weight	Family History (1:positive, 2: negative)	FBS	HbA1C	Urea	Creatinine	Urine Cr	Urine Alb	Urine Alb/Cr ratio	CDH1	CDH2	MCP	PAI	Classification	BMI	eGFR	invertCDH2	invertMCP
1	Male	40-50	189	104	1	406	13.1	29	0.88	65	483	743.1	0.01	1.79	0.09	0.04	Overt DN	29.11	159.22	0.56	10.74
1	Male	50-60	173	70	1	379	13.2	52	1.02	187	1634	873.8	1.78	1.62	4.21	1	Overt DN	24.39	78.16	0.62	0.06
1	Female				2	126	7	39	0.62	174	406	233.3	0.05	2.31	0.21	0.08	Overt DN			0.31	4.76
1	Male				2	107	6.7	110	3	69	484	701.4	3.17	2.01	7.05	5.45	Overt DN			0.35	0.05
1	Female	50-60	159	83	1	136	7	25	0.81	72	344.2	478.1	2.47	2.21	5.79	4.05	Overt DN	32.83	99.2	0.24	0.05
1	Male	50-60	173	70	1	91	6.7	59	1.5	174	628.8	361.4	0.07	0.08	0.15	0.96	Overt DN	24.39	53.15	13.21	6.67
1	Female	50-60	170	69	2	107	7.8	35	0.99	125	390.8	312.6	2.99	2.14	5.25	4.07	Overt DN	23.88	65.82	0.21	0.06
1	Male				2	136	7	35	1.2	173	462	267.1	1.4	0.29	3.7	0.39	Overt DN			3.48	0.27
1	Male				2	100	8.9	74	2.02	72	1442	2002.7	1.14	0.45	4.02	1.64	Overt DN			2.22	0.14
1	Male				2	276	13.5	23	1.09	166	591.2	356.1	1.13	3.22	5.74	1.6	Overt DN			0.31	0.17
1	Male				2	154	8.3	42	1.04	191	501.2	262.4	0.45	0.2	3.36	0.65	Overt DN			4.93	0.3
1	Male				2	186	9.7	46	1.15	310	305.2	98.5	0.36	0.19	1.92	0.66	Overt DN			5.31	0.52
1	Male				2	134	14.3	36	1.22	126	362	287.3	1.06	0.4	3.22	0.97	Overt DN			2.5	0.31
1	Male				2	215	10.6	65	2.73	85	2497	2937	0.51	0.11	0.73	0.71	Overt DN			9.27	1.38
1	Male				2	118	7.8	38	1.36	131	906	691	0.6	0.08	0.08	0.65	Overt DN			13.29	12.91
1	Male	70-80			2	297	13.3	46	1.4	191	2490.9	1304.1	1.35	0.28	0.11	1.18	Overt DN			3.58	9.39
1	Female				2	99	6.1	34	0.89	133	332.3	249.6	0.81	0.14	0.15	0.54	Overt DN			7.32	6.55
1	Male				2	118	9.1	30	1.46	111	966.6	870.8	0.1	0.03	0	0.12	Overt DN			29.28	245.9
1	Male	50-60			2	88	10.2	72	1.48	80	870	1087.5	0.37	0.09	0.01	0.5	Overt DN			10.79	72.47
1	Male				2	324	12.8	44	1.36	101	911	901	1.24	0.23	0.04	1.69	Overt DN			4.35	23.31
1	Male				2	242	10.6	33	1.13	154	1819	1181	1.34	0.45	0.09	1.73	Overt DN			2.22	10.87
1	Female	70-80			2	129	7.3	31	1.04	80	512.8	641	0.8	0.39	0.07	1.64	Overt DN			2.55	14.26
1	Male	50-60			2	208	8.6	39	2.03	162	324.5	200.3	0.43	0.09	0.01	0.45	Overt DN			11.17	147.79
1	Male	70-80			2	211	9	26	1.35	307	952	310.1	3.88	0.35	0.25	5.16	Overt DN			2.85	3.95
1	Male	60-70			2	172	8.1	50	1.65	110	799	729.7	0.66	0.22	0.06	1.03	Overt DN			4.54	17.83
1	Male	70-80			2	96	6.1	71	1.78	40	361	902.5	0.99	0.33	0.05	0.79	Overt DN			2.99	20.42
1	Male	70-80			2	206	10.3	33	1.24	256	1633	637.9	0.79	0.19	0.09	0.9	Overt DN			5.34	11.02
1	Male	50-60			2	351	8.3	36	1.47	105	317	301.9	0.42	0.17	0.03	0.41	Overt DN			5.83	28.97
1	Male	50-60			2	123	6.9	33	1.19	151	537	355.6	0.27	0.09	0.08	0.36	Overt DN			10.57	13.03
1	Male	50-60			2	197	9	30	1.06	181	936	517.1	1.45	0.19	0.1	1.21	Overt DN			5.18	10.46
1	Female	60-70			2	171	9.5	39	1.02	65	1200	1846.2	0.12	0.07	0.07	0.22	Overt DN			13.95	14.9
1	Female				2	233	10.2	39	1.07	80	1041	1301.3	0.19	0.1	0.13	0.37	Overt DN			9.93	7.77
1	Male	50-60			2	155	8.5	43	1.45	74	364	491.9	0.35	0.14	0.16	0.45	Overt DN			7.32	6.19
1	Female				2		7.1		1.88	72	504	700	0.86	2.34	0.46	0.23	Overt DN			0.43	2.16
1	Male				2	242	11.7	78	1.87	76	540	710.5	2.88	3.59	2.59	1.62	Overt DN			0.11	0.39
1	Male	60-70	167	99	1	90	7.9	29	1	151	248	164.2	0.01	2.68	0.33	0.58	Incipient DN	35.5	103.13	0.37	3.03
1	Male	70-80	168	95	1	114	8.2	46	1.5	55	30.1	54.7	0.96	0.85	3.69	0.11	Incipient DN	33.66	60.69	1.17	0.27
1	Male	70-80	165	82	1	144	7.3	43	0.9	142	105.2	74.1	1.91	5.55	6.87	0.52	Incipient DN	30.12	82.25	0.18	0.15
1	Female	60-70	168	73	1	358	9.7	28	0.83	46	129.5	281.5	2.77	0.98	10.1	1.86	Incipient DN	25.86	76.84	1.02	0.04
1	Female	60-70	137	68	1	181	7.3	24	0.74	92	47.7	51.8	0.05	10.1	0.53	0.31	Incipient DN	36.23	84.62	0.1	1.89
1	Female				2	175	8	46	1.16	85	67.7	79.6	0.08	5.7	1.99	0.08	Incipient DN			0.18	0.5
1	Female	50-60	155	68	1	265	9.3	22	0.59	80	36.9	46.1	0.05	8.23	0.43	0.06	Incipient DN	28.3	117.02	0.12	2.33
1	Male				2	137	7.2	28	0.92	102	52.5	51.5	1.87	4.1	0.21	4.44	Incipient DN			0.24	4.77
1	Female	50-60	153	89	1	120	7	27	0.63	187	197.8	105.8	2.18	6.85	8.94	4.58	Incipient DN	38.02	141.76	0.15	0.05
1	Female				2	209	9.4	23	0.62	177	106	59.9	0.23	0.11	8.25	0.08	Incipient DN			8.76	0.12
1	Female				2	106	7.2	42	1.08	60	76	126.7	3.04	2.7	9.61	6.3	Incipient DN			0.37	0.05
1	Male	50-60	180	100	1	102	6.7	27	0.94	60	112.7	187.8	2.7	4.37	9.83	4.45	Incipient DN	30.86	125.59	0.23	0.05
1	Female	50-60	170	101	1	140	7.1	27	0.64	127	109	85.8	0.14	0.06	0.43	1.37	Incipient DN	34.95	165.81	17.54	2.32
1	Male				2	128	6.6	140	2.66	59	219.2	371.5	0.23	0.33	0.94	2.24	Incipient DN			3.05	1.06
1	Male	60-70	185	76	1	140	6.4	35	1.05	120	268	255.2	2.19	3.66	9.35	2.85	Incipient DN	22.21	75.4	0.27	0.05
1	Male	50-60	168	79	1	192	8.7	23	1.04	84	57.9	98.9	3.44	4.78	9.1	2.88	Incipient DN	27.99	87.57	0.21	0.06
1	Female				2	103	7.6	39	0.72	131	53	40.5	2.43	4.49	11.09	2.84	Incipient DN			0.22	0.04
1	Male	40-50	185	82	1	320	11.8	31	1.15	198	172.6	87.2	0.88	1.06	0.1	0.37	Incipient DN	23.96	99.03	0.94	9.62
1	Female				2	150	10.2	54	1.2	83	52.6	63.4	1.27	2.77	4.7	1.52	Incipient DN			0.36	0.21
1	Male	60-70	180	110	2	149	7.8	25	1.18	15	31.2	124.7	1.86	2.38	8.35	2.02	Incipient DN	33.95	103.58	0.42	0.09
1	Male	60-70	156	90	2	118	8	65	1.32	78	34	43.6	1.2	5.19	0.03	0.67	Incipient DN	36.98	68.18	0.19	33.13
1	Female	50-60	162	88	1	103	6.9	27	1.09	229	194	84.7	1.26	0.75	0.06	0.56	Incipient DN	33.53	81.97	1.33	15.43
1	Female	70-80	155	65	2	49	7.1	46	1.23	51	97.9	192	1.22	1.33	0.33	0.5	Incipient DN	27.06	42.42	0.75	3.03
1	Male				2	132	6.1	27	1.12	138	104.5	75.7	0.8	8.58	7.76	0.55	Incipient DN			0.12	0.13
1	Female				2	177	7.6	43	1.39	173	147.6	85.3	0.98	0.53	0.88	0.76	Incipient DN			1.9	1.13
1	Female				2	213	10.6	30	0.99	65	82.3	126.6	0.85	0.77	4.1	0.88	Incipient DN			1.3	0.24
1	Male				2	198	11.6	53	1.44	111	163	146.8	0.71	0.24	0.49	0.56	Incipient DN			4.13	2.04
1	Female				2	174	9	20	0.94	151	165.6	109.7	0.59	0.53	5.04	0.78	Incipient DN			1.9	0.2
1	Male				2	113	5.9	62	1.18	97	133.2	137.3	0.3	0.11	0.08	0.3	Incipient DN			9.14	12.86
1	Male				2	111	6	54	1.25	53	110	207	0.33	0.06	0.01	0.18	Incipient DN			17.29	189.3
1	Male				2	124	7.8	55	1.37	279	218.5	78.3	0.27	0.07	0.01	0.2	Incipient DN			13.38	120.98
1	Male				2	195	11.2	27	1.2	190	255.5	134.4	0.61	0.13	0.04	0.51	Incipient DN			7.9	23.24
1	Female	40-50			2	96	8.6	42	1.97	97	158	162.9	0.94	0.28	0.53	1.01	Incipient DN			3.51	1.88
1	Male				2	174	10.2	58	1.57	53	170	320.8	0.49	0.09	0.07	0.59	Incipient DN			11.73	14.14
1	Female				2	649		47	2.07	21	116	552	1.64	0.04	0.03	0.71	Incipient DN			26.57	39.1
1	Male	60-70			2	244	11.6	48	1.61	152	101.1	66.5	0.8	0.25	0.03	1.68	Incipient DN			4.06	32.05
1	Male	70-80			2	143	7.4	46	1.89	145	160.2	110.5	0.56	0.19	0.04	0.98	Incipient DN			5.36	24.88
1	Female	70-80			2	203	8.1	19	0.84	128	255	199.2	0.19	0.05	0.01	0.18	Incipient DN			19.59	115.05
1	Male	60-70			2	174	10.3	48	1.06	121	142.3	117.6	3.99	0.24	0.11	4.92	Incipient DN			4.2	9.26
1	Female	40-50			2	177	8.3	15	0.92	189	299	158.2	0.98	0.48	0.07	1.26	Incipient DN			2.07	14.93
1	Male	30-40			2	199	9.7	21	1.02	151	293	194	1.3	0.2	0.1	1.57	Incipient DN			5.08	10.18
1	Male	50-60			2	124	7.4	33	1.36	88	164	186.4	4.36	0.73	0.26	4.34	Incipient DN			1.37	3.91
1	Male	60-70			2	89	10.3	58	2	109	119	109.2	0.7	0.27	0.05	0.89	Incipient DN			3.77	21.73
1	Male	60-70			2	160	9.1	41	1.09	72	190	263.9	0.85	0.36	0.02	0.68	Incipient DN			2.74	58.39
1	Male				2	148	9.3	25	1	266	115	43.2	0.37	0.19	0.05	0.3	Incipient DN			5.29	21.44
1	Female	60-70			2	199	10.3	32	0.88	26	131	503.8	0.2	0.19	0.23	0.3	Incipient DN			5.18	4.4
1	Male	60-70			2	109	7.6	30	0.94	130	113	86.9	0.46	0.5	0.18	0.7	Incipient DN			2.02	5.43
1	Male	60-70			2	111	7.4	41	1.8	51	166	325.5	1.1	0.61	0.54	1.77	Incipient DN			1.65	1.86
1	Male	70-80			2	129	6.3	42	1.73	151	166	109.9	0.24	0.11	0.1	0.32	Incipient DN			9.07	10.29
1	Male	60-70			2	125	6.6	32	1.12	66	128	193.9	0.17	0.2	0.13	0.27	Incipient DN			5	7.45
1	Female				2	157	8.6	35	1.05	17	32.1	66.5	1.31	4.71	0.79	0.51	Incipient DN			0.21	1.27
1	Male				2	144	7.4	55	1.04	74	220	297.3	1.54	5.94	0.67	0.76	Incipient DN			0.17	1.49
1	Female				2	174	11	34	0.58	84	68.9	82	1.36	3.59	1.56	0.89	Incipient DN			0.28	0.64
2	Male	40-50	168	120	1	149	6.8	38	0.83	101	3	3	2.59	5.98	3.34	0.65	DM	42.52	192.77	0.17	0.3
2	Male	60-70	169	75	1	70	5.8	50	1.57	68	10	14.7	2.76	7.79	19.16	0.77	DM	26.26	52.42	0.13	0.05
2	Male	60-70	180	70	1	194	8.2	31	0.68	209	8.6	4.1	2.16	5.89	18.15	0.57	DM	21.6	102.94	0.17	0.06
2	Female	60-70	146	75	1	177	8.1	30	0.46	78	9.5	12.2	1.23	4.28	7.74	0.33	DM	35.18	144.36	0.23	0.13
2	Female	50-60		72	2	142	7.5	37	0.78	182	9.3	5.1	0.01	0.6	1.87	0.01	DM		87.18	1.67	0.53
2	Female	50-60	155	71	1	112	6.1	24	0.79	158	3	1.9	2.91	7.23	19.46	0.73	DM	29.55	87	0.14	0.05
2	Male	60-70	167	90	1	143	8.4	22	0.89	201	16.4	8.2	0.09	5.47	2.77	0.66	DM	32.27	106.74	0.18	0.36
2	Female	60-70	153	55	1	159	9.2	37	0.63	27	3	11.1	0.63	1.88	2.78	0.15	DM	23.5	81.42	0.53	0.36
2	Male	70-80	172	72	2	223	9.1	28	0.81	82	25.1	30.6	4.32	7.26	16.86	1.02	DM	24.34	83.95	0.08	0.06
2	Male	60-70	168	71	2	113	6.4	24	0.76	80	3	3.8	0.17	0.36	2.86	0.17	DM	25.16	103.8	2.78	0.35
2	Male	50-60	167	78	2	154	7.7	25	0.87	76	9	11.8	1.85	1.74	19.42	1.02	DM	27.97	102.11	0.58	0.05
2	Female	60-70	163	77	1	117	7.6	27	0.66	62	17.4	28.1	0.21	7.51	2.61	0.09	DM	28.98	103.3	0.13	0.38
2	Female	50-60	165	65	1	114	5.8	42	0.86	135	4.2	3.1	8.3	10.92	32.56	1.28	DM	23.88	79.41	0.04	0.03
2	Female	60-70	152	62	2	92	7.4	25	0.76	112	4.1	3.7	0.21	9.45	4.61	0.67	DM	26.84	74.16	0.11	0.22
2	Male	70-80	172	95	1	123	5.3	40	0.8	103	4.5	4.4	0.14	7.59	1.72	0.24	DM	32.11	107.2	0.06	0.58
2	Male				2	140	11.1	40	0.88	152	30.4	20	0.11	1.43	6.27	0.37	DM			0.7	0.16
2	Male				2	183	7.4	57	1.2	104	5.7	5.5	0.64	0.72	9.93	0.85	DM			1.38	0.1
2	Female				2	151	7.3	27	0.65	107	44.6	41.7	1.11	0.66	11.49	0.93	DM			1.51	0.09
2	Female	60-70	165	79	1	116	6.9	44	0.82	49	3	6.1	0.16	0.23	22.43	0.2	DM	29.02	83.03	4.3	0.04
2	Male	40-50			2	126	8.9	29	0.92	142	28.8	20.3	0.49	0.17	0.23	1.62	DM			6.06	4.42
2	Male	60-70			2	95	6.9	43	1.07	76	11.7	15.4	0.37	2.58	4.6	1.56	DM			0.39	0.22
2	Female	70-80	148	76	2	152	8.2	39	0.95	84	18.7	22.3	0.05	0.73	2.4	0.24	DM	34.7	63.28	1.38	0.42
2	Male				2	153	7.3	45	1.52	27	3	11.1	2.33	3.41	21.81	4.02	DM			0.29	0.05
2	Female	50-60	158	90	1	172	8	44	0.74	100	14.5	14.5	2.07	2.94	16.19	2.76	DM	36.05	117.74	0.34	0.06
2	Female				2	201	9.3	34	0.87	118	5.9	5	3.67	3.92	20.27	3.09	DM			0.26	0.05
2	Male	50-60	180	63	1	186	12.7	34	0.93	311	18.3	5.9	1.61	4.73	13.8	1.91	DM	19.44	78.09	0.21	0.07
2	Male				2	128	11.7	43	1.14	72	10.8	15	2.68	4.67	27.72	4.33	DM			0.21	0.04
2	Female				2	165	7.4	36	1.02	86	6	7	3.04	6.23	28.09	4.55	DM			0.16	0.04
2	Female				2	305	8.4	23	0.71	69	3.8	5.5	1.96	4.6	22.83	3.21	DM			0.22	0.04
2	Male				2	149	7.6	29	0.64	124	42.6	34.4	1.38	3.57	15.02	2.39	DM			0.28	0.07
2	Male				2	190	9.3	34	0.9	151	37.6	24.9	2.09	3.07	14.86	3.3	DM			0.33	0.07
2	Female	60-70	156	113	2	216	11.4	39	0.71	151	44.3	29.3	1.85	2.95	14.05	2.78	DM	46.43	146.56	0.34	0.07
2	Male	50-60	175	79	1	235	9.4	24	1.07	136	16.5	12.1	0.06	0.13	0.02	0.06	DM	25.8	84.09	7.59	45.68
2	Male	60-70	175	74	1	167	12.9	27	1.24	290	33.4	11.5	0.72	0.36	0.09	0.29	DM	24.16	65.48	2.81	10.74
2	Male				2	115	6.8	36	1.58	121	19.5	16.1	0.4	0.21	0.01	0.15	DM			4.82	69.15
2	Female				2	99	7	20	0.77	64	4.8	7.5	0.36	0.5	0.08	0.31	DM			2	13.2
2	Male				2	145	7.5	28	1.16	92	20.1	21.8	0.72	1.72	2.1	0.32	DM			0.58	0.48
2	Male				2	141	7.9	37	1.33	109	9.2	8.4	0.16	0.05	0.02	0.08	DM			20	57.07
2	Female	50-60	165	85	1	131		32	0.84	84	18.5	22	2.12	4.85	16.59	3.16	DM	31.22	97.96	0.21	0.06
2	Male	60-70	180	99	1	143	7.1	33	1.1	254	9.1	3.6	3.04	7.06	21	3.99	DM	30.56	97.5	0.14	0.05
2	Female	60-70	153	80	1	194	9.1	30	0.95	79	3	3.8	0.82	1.72	4.93	1.58	DM	34.17	77.54	0.58	0.2
2	Male	70-80	179	84	2	122	7	39	1.26				2.63	3.92	22.87	3.25	DM	26.22	62.96	0.26	0.04
2	Male	70-80	165	70	1	124	7.4	42	1.17	170	25.6	15.1	0.38	0.41	0.02	0.18	DM	25.71	53.18	2.42	54.93
2	Female				2	149	7.8	27	0.94	146	13.6	9.3	0.35	0.34	0.02	0.29	DM			2.93	64.61
2	Female	60-70	160	84	2	96	5.8	21	0.83	48	3.7	7.7	1.13	0.9	0.04	0.36	DM	32.81	93.19	1.11	25.52
2	Male	50-60	168	92	1	151	7.1	33	1.12	222	3.9	1.8	0.73	1.88	0.11	0.45	DM	32.6	92.41	0.53	8.81
2	Male	60-70	160	63	2	64	8.8	23	1.17	32	3	9.4	0.48	0.32	0.06	0.24	DM	24.61	53.85	3.11	15.58
2	Male	50-60	165	95	2	153	7.6	24	1.03	101	8.4	8.3	1.25	0.48	0.04	0.71	DM	34.89	105.04	2.06	26.34
2	Male	50-60	174	90	2	150	8.1	27	1.22	148	6.5	4.4	0.55	1.45	0.11	0.34	DM	29.73	84.02	0.69	9.31
2	Female	60-70	160	81	2	155	7	32	0.82	92	6.9	7.5	0.21	0.29	0.01	0.12	DM	31.64	88.63	3.43	186.61
2	Male	50-60	180	97	2	150	8.6	25	1.24	170	11	6.5	0.1	0.08	0.01	0.08	DM	29.94	92.35	11.85	74.62
2	Female	50-60			2	126	6.8	34	1.1	144	32	22.2	1.02	0.24	0.18	1.05	DM			4.15	5.6
2	Male	50-60			2	103	9.3	26	0.86	84	37.5	44.6	0.28	0.4	0.29	0.59	DM			2.5	3.4
2	Female	60-70	160	100	2	216	10.2	22	0.69	165	90	54.5	0.21	0.6	0.31	0.41	DM	39.06	133.45	1.66	3.19
2	Female	50-60	165	73	2	205	10.5	24	0.48	99	8.5	8.6	0.31	0.38	0.21	0.28	DM	26.81	150.82	2.62	4.66
2	Female	60-70	157	68	1	113	7.5	36	0.53	39	3	7.7	0.16	0.18	0.2	0.49	DM	27.59	110.57	5.63	5.07
2	Female	50-60			2	112	7.7	45	0.9	59	4	6.8	0.11	0.27	0.18	0.2	DM			3.74	5.43
2	Female				2	141	7.4	44	0.75	76	3	3.9	0.1	0.17	0.15	0.19	DM			5.74	6.5
2	Male	60-70	173	74	1	145	7.7	28	0.87	70	3	4.3	1.94	7.64	1.88	0.62	DM	24.73	93.33	0.13	0.53
2	Female	50-60	164	72	1	112	6.7	34	0.66	69	3	4.3	0.79	2.99	1.38	0.37	DM	26.77	113.33	0.33	0.72
2	Female				2	97	6.4	28	0.82	134	66.8	49.9	0.71	6.95	4.7	2.97	DM			0.14	0.21
2	Male	50-60	187	120	2	119	6.3	23	1.09				1.08	0.35	0.03	0.36	DM	34.32	133.03	2.82	35.25
3	Female	40-50	165	88	1	88		23	0.87	51	3	5.9	1	1	1	1	Healthy control	32.32	106.28	1	1
3	Male				2	98	5.8	27	0.77	221	39.1	17.7	1	1	1	1	Healthy control			1	1
3	Male	40-50	175	83	2	124	5.6	24	0.76	218	7.4	3.4	1	1	1	1	Healthy control	27.1	148.65	1	1
3	Female	50-60	170	75	1	165	7.1	21	0.87	146	32.3	22.1	1	1	1	1	Healthy control	25.95	93.63	1	1
3	Female	70-80	162	69	2	91		29	0.99	133	7.8	5.9	1	1	1	1	Healthy control	26.29	57.6	1	1
3	Male	60-70	161	73	2	93	5.7	36	1.24	212	5.5	2.6	1	1	1	1	Healthy control	28.16	71.95	1	1
3	Female				2	96	6.3	34	1.15	215	6	2.8	1	1	1	1	Healthy control			1	1
3	Female	70-80	157	78	2	91	5.5	32	0.91	210	15.8	7.5	1	1	1	1	Healthy control	31.64	86.01	1	1
3	Female	60-70	162	70	2	94	5.4	34	1.15	159	22.8	14.3	1	1	1	1	Healthy control	26.67	63.96	1	1
3	Male	70-80	168	66	2	102	6	44	1.17	154	25.2	16.4	1	1	1	1	Healthy control	23.38	51.71	1	1
3	Female	50-60	170	71	1	95	6	24	1.23	204	5.4	2.6	1	1	1	1	Healthy control	24.57	65.42	1	1
3	Male				2	95	5.9	27	1.3	141	6.8	4.8	1	1	1	1	Healthy control			1	1
3	Female		169	76	2	91	5	24	1.1	114	8.8	7.7	1	1	1	1	Healthy control	26.61		1	1
3	Male	50-60	170	80	2	126	6.5	32	1.05	229	44.2	19.3	1	1	1	1	Healthy control	27.68	98.41	1	1
3	Female				2	95	5.4	36	1	137	3.1	2.3	1	1	1	1	Healthy control			1	1
3	Female	60-70	170	86	2	107	6	30	0.98	106	4.2	4	1	1	1	1	Healthy control	29.76	91.17	1	1
3	Male				2	98	5.3	34	1.1	125	4.4	3.5	1	1	1	1	Healthy control			1	1
3	Female	50-60	165	63	2	91	5.8	21	0.93	75	3	4	1	1	1	1	Healthy control	23.14	71.18	1	1
3	Female				2	93	6	18	1	271	15.4	5.7	1	1	1	1	Healthy control			1	1
3	Female				2	90	5.8	18	0.87	163	7.5	4.6	1	1	1	1	Healthy control			1	1
3	Male				2	99	6	30	1.34	143	3	2.1	1	1	1	1	Healthy control			1	1
3	Female				2	93	5.4	19	1.01	68	3	4.4	1	1	1	1	Healthy control			1	1
3	Female	50-60		63	1	82	5.8	22	0.96	88	3	3.4	1	1	1	1	Healthy control		68.18	1	1
3	Male	60-70	178	90	2	105	6	17	1.05	189	130	68.8	1	1	1	1	Healthy control	28.41	115.48	1	1
3	Male	70-80	160	96	2	95	5.5	35	1.13	142	3.3	2.3	1	1	1	1	Healthy control	37.5	84.96	1	1
3	Male	60-70	165	83	2	95		22	1.16	198	15.6	7.9	1	1	1	1	Healthy control	30.49	102.36	1	1
3	Female	60-70	158	63	2	122	6.2	34	1.16	198	27.9	14.1	1	1	1	1	Healthy control	25.24	51.29	1	1
3	Female	50-60	164	65	2	104	5.3	23	1.15	75	3.7	4.9	1	1	1	1	Healthy control	23.98	63.57	1	1
3	Female	60-70	158	61	2	86	5.4	29	1.05	170	6	3.5	1	1	1	1	Healthy control	24.44	70.64	1	1
3	Male	60-70	158	72	2	98	5.8	28	1.13	251	34.8	13.9	1	1	1	1	Healthy control	28.84	66.37	1	1
3	Male	50-60	175	76	1	99	5.8	16	1.18	191	4.9	2.6	1	1	1	1	Healthy control	24.82	93.93	1	1
3	Female	60-70	160	77	2	91	5.6	26	0.96	130	3	2.3	1	1	1	1	Healthy control	30.08	92.8	1	1
3	Female	60-70	168	93	2	108	6.8	22	1.09	81	11	13.6	1	1	1	1	Healthy control	32.95	88.64	1	1
3	Female	50-60	172	70	1	100	5	21	0.86	233	13.4	5.8	1	1	1	1	Healthy control	23.66	97.05	1	1
3	Female	60-70	163	65	1	100	6.1	22	1.02	63	3	4.8	1	1	1	1	Healthy control	24.46	78.99	1	1
3	Male	60-70	170	83	2	101	5.8	35	1.04	175	3	1.7	1	1	1	1	Healthy control	28.72	83.13	1	1
3	Male	50-60	174	89	2	91	5.4	27	1.12	201	11.8	5.9	1	1	1	1	Healthy control	29.4	100.43	1	1
3	Female	70-80	160	65	2	106	6.5	40	1.05	55	3	5.5	1	1	1	1	Healthy control	25.39	47.5	1	1
3	Male	60-70	160	68	2	104	6.8	23	1.31	251	11	4.4	1	1	1	1	Healthy control	26.56	55.51	1	1
3	Male				2	83	5.9	19	0.85	126	9.5	7.5	1	1	1	1	Healthy control			1	1
3	Male	50-60	185	98	2	95	6.2	30	1.01	220	37.1	16.9	1	1	1	1	Healthy control	28.63	137.46	1	1
3	Female	50-60			2	95	5.9	33	0.79	115	4.7	4.1	1	1	1	1	Healthy control			1	1
3	Female				2	68	5.7	25	0.73	83	3	3.6	1	1	1	1	Healthy control			1	1
3	Female				2	103	6	29	0.86	157	3	1.9	1	1	1	1	Healthy control			1	1
3	Female				2	90	5.9	37	0.64	138	4.1	3	1	1	1	1	Healthy control			1	1
3	Female				2								1	1	1	1	Healthy control			1	1

## Sheet: Sheet4
Number		Number	Code	Class	Gender	Sex	Age	Height	Weight	FamilyHistory	FBS	HbA1C	Urea	Creatinine	UrineCr	UrineAlb	uAlbCr	RNACon	CDH1	CDH2	MCP	PAI	Classification	Group	BMI	eGFR	invertCDH2	invertMCP	ROCincipient	ROCovert
Code
Class
Gender
Sex
Age
Height
Weight
FamilyHistory
FBS
HbA1C
Urea
Creatinine
UrineCr
UrineAlb
uAlbCr
RNACon
CDH1
CDH2
MCP
PAI
Classification
Group
BMI
eGFR
invertCDH2
invertMCP
ROCincipient
ROCovert
